# Supplementary material for: Characterization of small-scale net fisheries off the coast of Guyana
Source: PLoS One. 2024 Jun 28;19(6):e0306332. doi: 10.1371/journal.pone.0306332 (PMC11213293; doi:10.1371/journal.pone.0306332)
Supplement: S1 Data — (XLSX) [file pone.0306332.s001.xlsx]

## Sheet: Sheet1
Species	Local Name	Chinese Seine			Gillnet
		Abundance	Mean Length (cm)	Mean Weight (g)	Abundance	Mean Length (cm)	Mean Weight (g)
Achirus achirus	Flounder	1	6.5	1	0	0	0
Amphiarius rugispinis	TweeTwee	454	7	7.9	3	23.8	132.7
Anchoa spinifer	Brown Herring	1727	10.6	17.1	7	14.3	42.4
Anchoviella lepidentostole	Suriname mullet	11493	6.2	3.7	0	0	0
Aspredo aspredo	Banjoman	24	10.4	6.3	0	0	0
Bagre Bagre	Catfish	15	8.9	10.5	15	24.3	226.5
Carcharhinus porosus	Water belly shark	0	0	0	7	33.3	241.6
Carcharhinus sp.	Boraman shark	0	0	0	1	46	652
Centropomus ensiferus	Snook	0	0	0	1	9.5	14
Centropomus pectinatus	Chinese Snook	0	0	0	3	24	264.3
Cetengraulis edentulus	Par / Atlantic anchoveta	479	9.4	13.9	0	0	0
Chaetodipterus faber	Donkeyfish/Atlantic spade fish	1	10	55	2	27.3	873.3
Chloroscombrus sp.	Copper fish	125	4.8	2.4	0	0	0
Colomesus psittacus	Puffer fish	88	7.6	38.3	0	0	0
Conger triporiceps	Sea eel	0	0	0	3	66.7	719.3
Cynoscion virescens	Trout	6	9.8	9.3	0	0	0
Echeneis naucrates	Remora	1	12	13	0	0	0
Genyatremus luteus	Anafolks	45	5.8	6.8	21	21.6	299.6
Gobioides broussonnetii	Candle fish	25	11	8.6	0	0	0
Haemulon plumierii	Grunt	0	0	0	55	18.3	152.1
Lobotes surinamensis	Paggy	3	21.7	365.7	1	22.3	310
Lonchurus elegans	Chinese Butterfish	39	10.2	13.5	0	0	0
Lycengraulis grossidens	Silver herring	23	7.7	7.6	1	12	23
Macrodon ancylodon	Bangamary	2272	8.4	8.2	1	22.5	131
Menticirrhus sp.	Round mouth/ white belly	0	0	0	2	30	439
Mugil curema	Mullet	5	9	106	0	0	0
Nebris microps	Butterfish	17	7.9	8.4	0	0	0
Notarius grandicassis	Thomas/ Sea Catfish	0	0	0	1	0	0
Notarius phrygiatus	Kukwari	0	0	0	62	30.2	320.3
Odontognathus mucronatus	Netley	1312	10.8	7	0	0	0
Oligoplites palometa	Copper fish	15	5.3	3.1	0	0	0
Oligoplites saliens	Copper fish	64	5.1	2.5	0	0	0
Pellona harroweri	Overrun	0	0	0	19	12.3	39.8
Pellona sp.	Watermelon	0	0	0	5	19.1	130.6
Peprilus paru	Dollarfish	0	0	0	1	10	45
Plagioscion squamosissimus	Shine Banga	1274	7.8	7.1	6	21	136
Pseudauchenipterus nodosus	Sweetman	65	6.6	5.6	3	16.7	85.3
Pseudobatos percellens	Guitar fish	0	0	0	1	48	237
Sciades herzbergii	Mudcuirass	256	7.9	5.6	3	37	665
Sciades parkeri	Gillbaka	1	23	120	0	0	0
Scomberomorus sp.	Mackerel	18	11.2	14.4	2	25	209.5
Selene vomer	Look down	4	6.6	9.5	0	0	0
Stellifer microps	Rockhead	390	7.2	11	0	0	0
Stellifer rastrifer	Rockhead	838	8.3	10.3	24	13.6	62.2
Sternopygus macrurus	Knife fish	1	14	5	0	0	0
Strongylura marina	Swordfish	5	22.7	18.4	0	22	133
Trachinotu sp.	Copper fish	15	7.3	9	0	0	0
Trichiurus lepturus	Silver belt	46	42.7	87.8	48	60.9	245.7
Umbrina sp.	Atlantic Croaker	0	0	0	2	18	111.5
